# Supplementary material for: Preliminary Study on Expression and Function of the Chicken W Chromosome Gene MIER3 in Embryonic Gonads
Source: Int J Mol Sci. 2023 May 17;24(10):8891. doi: 10.3390/ijms24108891 (PMC10218813; doi:10.3390/ijms24108891)
Supplement: Supplementary file 1 [file ijms-24-08891-s001.zip]

Archive with 1 entries (1 files):
- Supplementary Information..pdf
